# Supplementary material for: ROS-responsive hydrogels with spatiotemporally sequential delivery of antibacterial and anti-inflammatory drugs for the repair of MRSA-infected wounds
Source: Regen Biomater. 2023 Dec 9;11:rbad110. doi: 10.1093/rb/rbad110 (PMC10761208; doi:10.1093/rb/rbad110)
Supplement: rbad110_Supplementary_Data [file rbad110_supplementary_data.zip]

Archive with 2 entries (2 files):
- Supporting Information.pdf
- Response to the reviewers’ comments.docx
